# Supplementary material for: High-throughput targeted long-read single cell sequencing reveals the clonal and transcriptional landscape of lymphocytes
Source: Nat Commun. 2019 Jul 16;10:3120. doi: 10.1038/s41467-019-11049-4 (PMC6635368; doi:10.1038/s41467-019-11049-4)
Supplement: Supplementary file 4 — Supplementary Data 1 [file 41467_2019_11049_MOESM4_ESM.xlsx]

## Sheet: Summary shared clones
		Summary Unique Chains
		Tumour	Shared	Lymphnode	Total
	TCRa	408	9	1354	1771
	TCRb	349	7	1119	1475
	Kappa	157	21	540	718
	Lambda	86	11	328	425
	Heavy	62	0	732	794
	gamma	75	5	75	155
	delta	15	0	62	77

## Sheet: Tumour
	Tumour Shared Chains cells
Cell ID #	Cell Barcode	Unique Chain # ID	Chain identity
1463	GCTGGGTCACGGTTTA	1	IGKV3-20_IGKJ1_QQYGSSLWT
1545	GGGATGAAGGTGATAT	2	IGKV2-28_IGKJ4_MQALQTPLT
178	ACCCACTTCAACGAAA	3	IGKV3-20_IGKJ1_QQYGSSPWT
224	ACGGGTCCAACACGCC	3	IGKV3-20_IGKJ1_QQYGSSPWT
1518	GGCGACTCACAAGCCC	3	IGKV3-20_IGKJ1_QQYGSSPWT
1534	GGGAATGCACGGTAGA	3	IGKV3-20_IGKJ1_QQYGSSPWT
1945	TCTTTCCTCACCTCGT	3	IGKV3-20_IGKJ1_QQYGSSPWT
1389	GCATGCGAGGACAGAA	4	IGKV3-15_IGKJ1_QQYNNWPRT
2189	TTGTAGGAGAGTTGGC	5	IGKV1-17_IGKJ2_LQHNSYPYT
1098	CTAGTGATCTGCTGCT	6	IGKV4-1_IGKJ4_QQYYSTLLT
1277	GACGTGCCAGGTCTCG	7	IGKV3-11_IGKJ1_QQRSNWPRT
1440	GCTCTGTGTGACTACT	8	IGKV3-20_IGKJ4_QQYDSSPLT
254	ACTGTCCAGATGAGAG	9	IGKV1-39_IGKJ2_QQSYSTPHT
1343	GATGCTAAGCCGCCTA	10	IGKV3-11_IGKJ4_QQRSNWPLT
344	AGGCCGTAGGTGATTA	11	IGKV3-20_IGKJ1_QQYGSSPRT
371	AGGTCATGTCGACTAT	11	IGKV3-20_IGKJ1_QQYGSSPRT
709	CATCGAAGTTTAGCTG	11	IGKV3-20_IGKJ1_QQYGSSPRT
897	CGACCTTTCCACGTGG	11	IGKV3-20_IGKJ1_QQYGSSPRT
1236	GAAGCAGGTCCAGTTA	11	IGKV3-20_IGKJ1_QQYGSSPRT
1300	GACTGCGCACCATGTA	11	IGKV3-20_IGKJ1_QQYGSSPRT
1550	GGGCACTCATCACGTA	11	IGKV3-20_IGKJ1_QQYGSSPRT
1777	TAGCCGGTCTGTCAAG	11	IGKV3-20_IGKJ1_QQYGSSPRT
1975	TGAGGGACAAGGCTCC	11	IGKV3-20_IGKJ1_QQYGSSPRT
2011	TGCGCAGAGCGAAGGG	11	IGKV3-20_IGKJ1_QQYGSSPRT
1671	GTGCTTCGTCGAGTTT	12	IGKV3-11_IGKJ5_QQRSNWPPIT
1503	GGATGTTAGCCTATGT	13	IGKV1-6_IGKJ1_LQDYNYPWT
1686	GTTAAGCAGAACAATC	14	IGKV3-11_IGKJ2_QQRSNWPPYT
1174	CTGCTGTGTGTTTGGT	15	IGKV1-39_IGKJ2_QQSYSTPRT
1102	CTCACACTCAATCACG	16	IGKV1-39_IGKJ2_QQSYSTLYT
35	AACACGTTCACCTTAT	17	IGKV1-39_IGKJ1_QQSYSTPPT
533	CAAGATCTCGCAAACT	18	IGKV1-33_IGKJ4_QQYDNLPLT
1746	TACGGGCCATGTTGAC	19	IGKV3-15_IGKJ1_QQYNNWPPWT
398	AGTGTCATCGTTGACA	20	IGKV1-5_IGKJ4_QQYNSY
1498	GGACGTCTCCCACTTG	21	IGKV1-8_IGKJ2_QQYYSYPYT
2206	TTTATGCGTAATAGCA	22	IGLV1-51_IGLJ2_GTWDSSLSAVV
2177	TTGGCAACAGCATACT	23	IGLV3-25_IGLJ3_QSADSSGTWV
833	CCTACACTCACATACG	24	IGLV2-14_IGLJ2_SSYTSSSTLV
399	AGTTGGTCAGCGATCC	25	IGLV1-51_IGLJ3_GTWDSSLSAGV
1943	TCTTTCCCAAAGTCAA	26	IGLV1-44_IGLJ3_AAWDDSLNGLWV
1599	GTACGTACAATCACAC	27	IGLV3-19_IGLJ2_NSRDSSGNHL
1144	CTCTGGTTCTTCATGT	28	IGLV3-1_IGLJ2_QAWDSSTVV
472	ATGGGAGGTAGCGTGA	29	IGLV1-44_IGLJ3_AAWDDSLNGWV
2146	TTCTTAGAGCTACCGC	29	IGLV1-44_IGLJ3_AAWDDSLNGWV
442	ATCCGAACAAGCCGCT	30	IGLV2-8_IGLJ2_SSYAGSNNLV
403	ATAACGCAGATCCTGT	31	IGLV1-44_IGLJ3_AAWDDSLNGPWV
1445	GCTGCAGGTGGTAACG	32	IGLV1-44_IGLJ3_AAWDDSLNGPV
2049	TGGCTGGCAGACGTAG	32	IGLV1-44_IGLJ3_AAWDDSLNGPV
255	ACTGTCCAGCCCGAAA	33	TRAV36/DV7_TRAJ41_AVEAQCSLVTCSLYSNS
1066	CTAATGGAGTCTCCTC	33	TRAV36/DV7_TRAJ41_AVEAQCSLVTCSLYSNS
2026	TGCGTGGTCCGTACAA	33	TRAV36/DV7_TRAJ41_AVEAQCSLVTCSLYSNS
836	CCTACCAAGTGGACGT	34	TRAV5_TRAJ47_AE
607	CAGAATCGTAAATACG	35	TRAV38-2/DV8_TRAJ57_ALTVTQGGSEKLV
1923	TCTGAGAGTGTGGTTT	36	TRAV24_TRAJ52_AFNAGGTSYGKLT
2088	TGTCCCAAGGAATCGC	37	TRAV16_TRAJ22_ALSGTVAGFAR
1028	CGTCTACCAGGACGTA	38	TRAV8-2_TRAJ3_VVSERSSASKII
2193	TTGTAGGGTCCAAGTT	38	TRAV8-2_TRAJ3_VVSERSSASKII
423	ATCACGAGTACTTAGC	39	TRAV41_TRAJ56_AVRHSAPQAPGA
1448	GCTGCAGTCTGCGTAA	40	TRAV12-1_TRAJ49_VVNPGNQFY
281	AGAATAGTCTGCAGTA	41	TRAV35_TRAJ40_AGQDSGTYKYI
1181	CTGTGCTCAGTCGATT	42	TRBV11-1_TRBJ2-1_ASSHKPGQPDNEQF
1423	GCGCAGTCAGTCTTCC	43	TRBV15_TRBJ1-2_ATSRSLGGVDYGYT
1742	TACCTTAGTGGCTCCA	44	TRBV12-5_TRBJ1-5_ASGKDGNSNQPQH
782	CCCAATCTCATGTCTT	45	TRBV27_TRBJ1-5_ASSALGEPQH
1552	GGGCACTTCAAAGACA	46	TRBV27_TRBJ1-2_ASSSQHNYGYT
163	ACATGGTGTCGCATCG	47	TRBV7-9_TRBJ2-3_ASSLAGRVPGDTQY
207	ACGCCAGAGTGAACAT	47	TRBV7-9_TRBJ2-3_ASSLAGRVPGDTQY
658	CAGCTGGGTCTCTCTG	47	TRBV7-9_TRBJ2-3_ASSLAGRVPGDTQY
1314	GAGTCCGGTCTTGTCC	47	TRBV7-9_TRBJ2-3_ASSLAGRVPGDTQY
1724	TACACGAAGTATCTCG	47	TRBV7-9_TRBJ2-3_ASSLAGRVPGDTQY
1804	TATGCCCGTGCACCAC	47	TRBV7-9_TRBJ2-3_ASSLAGRVPGDTQY
1921	TCTGAGACAAACAACA	47	TRBV7-9_TRBJ2-3_ASSLAGRVPGDTQY
1997	TGCCCATCATCTCCCA	47	TRBV7-9_TRBJ2-3_ASSLAGRVPGDTQY
2145	TTCTCCTTCTGCCAGG	47	TRBV7-9_TRBJ2-3_ASSLAGRVPGDTQY
1320	GATCGATCAAGACGTG	48	TRGV2_TRGJP2_ATWDGHSD
52	AACGTTGGTAGAGTGC	48	TRGV2_TRGJP2_ATWDGHSD
1254	GACAGAGTCCTAGGGC	48	TRGV2_TRGJP2_ATWDGHSD
1417	GCGAGAATCAGTCCCT	48	TRGV2_TRGJP2_ATWDGHSD
2169	TTGCGTCTCCTCCTAG	49	TRGV3_TRGJP2_ATWDRHSD
960	CGCTGGACACAGAGGT	49	TRGV3_TRGJP2_ATWDRHSD
41	AACCATGGTGCACGAA	49	TRGV3_TRGJP2_ATWDRHSD
1567	GGTGCGTGTATCGCAT	49	TRGV3_TRGJP2_ATWDRHSD
408	ATAACGCTCATCGCTC	50	TRGV5_TRGJP2_ATWDRHSD
412	ATAAGAGAGTAAGTAC	51	TRGV5P_TRGJP2_ATWGRHSD

## Sheet: LymphNode
	Lymph Node Shared Chains cells
Cell ID #	Cell Barcode	Unique Chain # ID	Chain identity
4926	TATCTCATCAACACAC	1	IGKV3-20_IGKJ1_QQYGSSLWT
2900	CTCGGAGAGCAGCCTC	2	IGKV2-28_IGKJ4_MQALQTPLT
2416	CGCTATCAGTGTGGCA	2	IGKV2-28_IGKJ4_MQALQTPLT
5619	TGGTTAGTCCATGAAC	3	IGKV3-20_IGKJ1_QQYGSSPWT
5069	TCATTACCATACAGCT	3	IGKV3-20_IGKJ1_QQYGSSPWT
4732	TACCTATGTATGAAAC	3	IGKV3-20_IGKJ1_QQYGSSPWT
3801	GCGGGTTCATGCCCGA	3	IGKV3-20_IGKJ1_QQYGSSPWT
3417	GACTACATCCGAAGAG	3	IGKV3-20_IGKJ1_QQYGSSPWT
2731	CTAATGGTCGCAAACT	3	IGKV3-20_IGKJ1_QQYGSSPWT
2503	CGGAGTCTCACGCGGT	3	IGKV3-20_IGKJ1_QQYGSSPWT
1212	ATCCGAAAGAGTAAGG	3	IGKV3-20_IGKJ1_QQYGSSPWT
892	AGCGTATAGAGTCGGT	3	IGKV3-20_IGKJ1_QQYGSSPWT
627	ACGTCAATCTACTTAC	3	IGKV3-20_IGKJ1_QQYGSSPWT
3187	CTTGGCTTCTCTTGAT	4	IGKV3-15_IGKJ1_QQYNNWPRT
2800	CTAGAGTCATTGCGGC	4	IGKV3-15_IGKJ1_QQYNNWPRT
2616	CGTGAGCAGATAGCAT	4	IGKV3-15_IGKJ1_QQYNNWPRT
2541	CGTAGGCAGATAGCAT	4	IGKV3-15_IGKJ1_QQYNNWPRT
3343	GACGCGTAGCGTAATA	5	IGKV1-17_IGKJ2_LQHNSYPYT
2134	CCTACACTCCAATGGT	5	IGKV1-17_IGKJ2_LQHNSYPYT
193	AAGACCTGTCAGAGGT	5	IGKV1-17_IGKJ2_LQHNSYPYT
3690	GCCAAATCAAGCTGGA	6	IGKV4-1_IGKJ4_QQYYSTLLT
3689	GCCAAATCAAGCTGAG	6	IGKV4-1_IGKJ4_QQYYSTLLT
1334	ATTATCCCAAACCTAC	7	IGKV3-11_IGKJ1_QQRSNWPRT
5456	TGCCAAATCTGCTGTC	8	IGKV3-20_IGKJ4_QQYDSSPLT
2253	CGAACATCACTACAGT	9	IGKV1-39_IGKJ2_QQSYSTPHT
3735	GCGAGAAGTGCATCTA	10	IGKV3-11_IGKJ4_QQRSNWPLT
3472	GATCGATCAAGAAAGG	10	IGKV3-11_IGKJ4_QQRSNWPLT
3026	CTGAAGTTCTACCTGC	10	IGKV3-11_IGKJ4_QQRSNWPLT
720	ACTGTCCTCAAACAAG	10	IGKV3-11_IGKJ4_QQRSNWPLT
5449	TGCCAAAGTCTAGGTT	11	IGKV3-20_IGKJ1_QQYGSSPRT
5440	TGCACCTTCACTGGGC	11	IGKV3-20_IGKJ1_QQYGSSPRT
5051	TCAGGTAAGGAATTAC	11	IGKV3-20_IGKJ1_QQYGSSPRT
4343	GTACTTTGTGCAACGA	11	IGKV3-20_IGKJ1_QQYGSSPRT
4077	GGCCGATAGCCGCCTA	11	IGKV3-20_IGKJ1_QQYGSSPRT
4057	GGATTACGTCCATGAT	11	IGKV3-20_IGKJ1_QQYGSSPRT
3976	GGACAAGGTTACGACT	11	IGKV3-20_IGKJ1_QQYGSSPRT
3657	GCATGATCACACAGAG	11	IGKV3-20_IGKJ1_QQYGSSPRT
2512	CGGCTAGGTTCCGTCT	11	IGKV3-20_IGKJ1_QQYGSSPRT
680	ACTGATGCACATTTCT	11	IGKV3-20_IGKJ1_QQYGSSPRT
617	ACGTCAACACGACGAA	11	IGKV3-20_IGKJ1_QQYGSSPRT
5366	TGAGAGGGTCATATCG	12	IGKV3-11_IGKJ5_QQRSNWPPIT
3157	CTTAGGAGTACTCGCG	12	IGKV3-11_IGKJ5_QQRSNWPPIT
2051	CCCTCCTCACGTGAGA	12	IGKV3-11_IGKJ5_QQRSNWPPIT
5134	TCGCGAGCAGCTCCGA	13	IGKV1-6_IGKJ1_LQDYNYPWT
1210	ATCCACCTCTGTCTCG	13	IGKV1-6_IGKJ1_LQDYNYPWT
131	AACGTTGTCGTTTAGG	13	IGKV1-6_IGKJ1_LQDYNYPWT
5867	TTGACTTTCCTTGGTC	14	IGKV3-11_IGKJ2_QQRSNWPPYT
1197	ATCCACCAGGAGTACC	14	IGKV3-11_IGKJ2_QQRSNWPPYT
699	ACTGCTCTCCAGAGGA	14	IGKV3-11_IGKJ2_QQRSNWPPYT
4663	TAAACCGGTACCGCTG	15	IGKV1-39_IGKJ2_QQSYSTPRT
3846	GCTGCAGGTTCATGGT	15	IGKV1-39_IGKJ2_QQSYSTPRT
1364	ATTGGACGTCATATGC	15	IGKV1-39_IGKJ2_QQSYSTPRT
1954	CCACGGAGTTACGACT	16	IGKV1-39_IGKJ2_QQSYSTLYT
2707	CTAAGACAGCCGATTT	17	IGKV1-39_IGKJ1_QQSYSTPPT
2556	CGTCACTCAAGTCTGT	17	IGKV1-39_IGKJ1_QQSYSTPPT
4395	GTCAAGTAGATGTAAC	18	IGKV1-33_IGKJ4_QQYDNLPLT
4084	GGCGACTAGACAGAGA	18	IGKV1-33_IGKJ4_QQYDNLPLT
2575	CGTCAGGGTAGCGTGA	18	IGKV1-33_IGKJ4_QQYDNLPLT
2140	CCTACCACAGTACACT	18	IGKV1-33_IGKJ4_QQYDNLPLT
1036	AGGTCCGAGTACACCT	18	IGKV1-33_IGKJ4_QQYDNLPLT
4253	GGTGAAGTCAGTCCCT	19	IGKV3-15_IGKJ1_QQYNNWPPWT
3504	GATCTAGAGCTGAACG	19	IGKV3-15_IGKJ1_QQYNNWPPWT
2058	CCCTCCTTCCTCATTA	19	IGKV3-15_IGKJ1_QQYNNWPPWT
1385	ATTTCTGGTGAAAGAG	19	IGKV3-15_IGKJ1_QQYNNWPPWT
439	ACCTTTAAGAGGTAGA	19	IGKV3-15_IGKJ1_QQYNNWPPWT
171	AACTGGTTCGTGTAGT	19	IGKV3-15_IGKJ1_QQYNNWPPWT
4187	GGGCACTTCAATACCG	20	IGKV1-5_IGKJ4_QQYNSY
5093	TCCACACGTTATCGGT	21	IGKV1-8_IGKJ2_QQYYSYPYT
474	ACGAGGATCTAACGGT	21	IGKV1-8_IGKJ2_QQYYSYPYT
389	ACATCAGGTTCTCATT	21	IGKV1-8_IGKJ2_QQYYSYPYT
5813	TTCTCCTCAAGTCATC	22	IGLV1-51_IGLJ2_GTWDSSLSAVV
2436	CGCTGGATCTAACGGT	22	IGLV1-51_IGLJ2_GTWDSSLSAVV
1754	CAGTAACGTACAAGTA	22	IGLV1-51_IGLJ2_GTWDSSLSAVV
4201	GGGCATCTCGGCATCG	23	IGLV3-25_IGLJ3_QSADSSGTWV
5486	TGCGCAGAGGAGTTGC	24	IGLV2-14_IGLJ2_SSYTSSSTLV
2847	CTCAGAACATGAGCGA	24	IGLV2-14_IGLJ2_SSYTSSSTLV
1631	CAGAATCCATATGAGA	24	IGLV2-14_IGLJ2_SSYTSSSTLV
3804	GCGGGTTGTGGTCCGT	24	IGLV2-14_IGLJ2_SSYTSSSTLV
3754	GCGCAACTCCGCATAA	25	IGLV1-51_IGLJ3_GTWDSSLSAGV
4771	TACGGTAAGCCTTGAT	25	IGLV1-51_IGLJ3_GTWDSSLSAGV
4231	GGTATTGAGTGTCCAT	25	IGLV1-51_IGLJ3_GTWDSSLSAGV
4019	GGACGTCCAGCTTCGG	25	IGLV1-51_IGLJ3_GTWDSSLSAGV
2539	CGTAGCGGTTCAACCA	25	IGLV1-51_IGLJ3_GTWDSSLSAGV
2014	CCCAATCCACCTGGTG	25	IGLV1-51_IGLJ3_GTWDSSLSAGV
1515	CACACCTTCTCATTCA	25	IGLV1-51_IGLJ3_GTWDSSLSAGV
272	AATCGGTAGGTCATCT	25	IGLV1-51_IGLJ3_GTWDSSLSAGV
4817	TACTTACTCCGTACAA	26	IGLV1-44_IGLJ3_AAWDDSLNGLWV
5797	TTCTCAACAAGGTTTC	27	IGLV3-19_IGLJ2_NSRDSSGNHL
4298	GTAACGTGTCAATACC	27	IGLV3-19_IGLJ2_NSRDSSGNHL
4782	TACTCATAGCGCTCCA	28	IGLV3-1_IGLJ2_QAWDSSTVV
4309	GTAACGTTCGTACCGG	28	IGLV3-1_IGLJ2_QAWDSSTVV
3973	GGACAAGCATCTCGCT	28	IGLV3-1_IGLJ2_QAWDSSTVV
5032	TCAGCTCCAGTATCTG	29	IGLV1-44_IGLJ3_AAWDDSLNGWV
3987	GGACAGACAGGCTCAC	29	IGLV1-44_IGLJ3_AAWDDSLNGWV
3676	GCATGTAAGAGACTAT	29	IGLV1-44_IGLJ3_AAWDDSLNGWV
3454	GAGTCCGGTACGACCC	29	IGLV1-44_IGLJ3_AAWDDSLNGWV
2797	CTAGAGTCACCTTGTC	29	IGLV1-44_IGLJ3_AAWDDSLNGWV
1264	ATGAGGGAGATATACG	29	IGLV1-44_IGLJ3_AAWDDSLNGWV
919	AGCTCCTAGCGATCCC	29	IGLV1-44_IGLJ3_AAWDDSLNGWV
4347	GTACTTTTCGGCTACG	30	IGLV2-8_IGLJ2_SSYAGSNNLV
2901	CTCGGAGAGCGATGAC	31	IGLV1-44_IGLJ3_AAWDDSLNGPWV
4661	TAAACCGGTAAATGTG	32	IGLV1-44_IGLJ3_AAWDDSLNGPV
1231	ATCGAGTGTCTGGTCG	32	IGLV1-44_IGLJ3_AAWDDSLNGPV
135	AACTCAGGTACACCGC	32	IGLV1-44_IGLJ3_AAWDDSLNGPV
5860	TTGACTTAGCTAGTTC	33	TRAV36/DV7_TRAJ41_AVEAQCSLVTCSLYSNS
5653	TGTCCCATCCCGACTT	33	TRAV36/DV7_TRAJ41_AVEAQCSLVTCSLYSNS
5493	TGCGCAGTCTCGAGTA	33	TRAV36/DV7_TRAJ41_AVEAQCSLVTCSLYSNS
4764	TACGGGCCATCAGTCA	33	TRAV36/DV7_TRAJ41_AVEAQCSLVTCSLYSNS
3759	GCGCAGTCAAGCCGCT	33	TRAV36/DV7_TRAJ41_AVEAQCSLVTCSLYSNS
3610	GCACATATCGGCGCAT	33	TRAV36/DV7_TRAJ41_AVEAQCSLVTCSLYSNS
1138	ATAACGCTCGAATCCA	33	TRAV36/DV7_TRAJ41_AVEAQCSLVTCSLYSNS
1044	AGTAGTCAGAAAGTGG	33	TRAV36/DV7_TRAJ41_AVEAQCSLVTCSLYSNS
422	ACCCACTCAATACGCT	33	TRAV36/DV7_TRAJ41_AVEAQCSLVTCSLYSNS
136	AACTCAGGTGATGATA	33	TRAV36/DV7_TRAJ41_AVEAQCSLVTCSLYSNS
124	AACGTTGCACGTTGGC	33	TRAV36/DV7_TRAJ41_AVEAQCSLVTCSLYSNS
88	AACACGTGTTCTCATT	33	TRAV36/DV7_TRAJ41_AVEAQCSLVTCSLYSNS
4243	GGTATTGTCTGATTCT	34	TRAV5_TRAJ47_AE
4682	TAAGAGATCCGCATAA	35	TRAV38-2/DV8_TRAJ57_ALTVTQGGSEKLV
4559	GTGTGCGTCGGCTTGG	36	TRAV24_TRAJ52_AFNAGGTSYGKLT
4212	GGGTCTGGTGCCTGTG	36	TRAV24_TRAJ52_AFNAGGTSYGKLT
5759	TTCCCAGTCCTTTCGG	36	TRAV24_TRAJ52_AFNAGGTSYGKLT
3608	GCACATATCCGCATAA	36	TRAV24_TRAJ52_AFNAGGTSYGKLT
1297	ATGGGAGTCGATAGAA	36	TRAV24_TRAJ52_AFNAGGTSYGKLT
213	AAGGAGCAGGGTGTTG	36	TRAV24_TRAJ52_AFNAGGTSYGKLT
5877	TTGCCGTTCTATGTGG	37	TRAV16_TRAJ22_ALSGTVAGFAR
5799	TTCTCAACAATGGAAT	37	TRAV16_TRAJ22_ALSGTVAGFAR
5485	TGCCCTATCTCCGGTT	37	TRAV16_TRAJ22_ALSGTVAGFAR
5038	TCAGCTCGTTTACTCT	37	TRAV16_TRAJ22_ALSGTVAGFAR
4935	TATGCCCCAGCGTAAG	37	TRAV16_TRAJ22_ALSGTVAGFAR
4812	TACTTACGTACTCTCC	37	TRAV16_TRAJ22_ALSGTVAGFAR
4000	GGACATTCAATTCCTT	37	TRAV16_TRAJ22_ALSGTVAGFAR
3600	GCACATACATCCAACA	37	TRAV16_TRAJ22_ALSGTVAGFAR
3548	GATGCTAAGGGAGTAA	37	TRAV16_TRAJ22_ALSGTVAGFAR
3520	GATCTAGTCTACCTGC	37	TRAV16_TRAJ22_ALSGTVAGFAR
3511	GATCTAGCATGATCCA	37	TRAV16_TRAJ22_ALSGTVAGFAR
3043	CTGATCCTCTAACTTC	37	TRAV16_TRAJ22_ALSGTVAGFAR
2767	CTACCCAGTAAGTTCC	37	TRAV16_TRAJ22_ALSGTVAGFAR
2682	CGTTGGGCACATGACT	37	TRAV16_TRAJ22_ALSGTVAGFAR
2572	CGTCAGGCAGCTGTGC	37	TRAV16_TRAJ22_ALSGTVAGFAR
2424	CGCTATCTCCAAATGC	37	TRAV16_TRAJ22_ALSGTVAGFAR
2391	CGCCAAGGTTCAGGCC	37	TRAV16_TRAJ22_ALSGTVAGFAR
2310	CGAGAAGGTTTGTTGG	37	TRAV16_TRAJ22_ALSGTVAGFAR
2110	CCGTTCAGTCAACTGT	37	TRAV16_TRAJ22_ALSGTVAGFAR
1601	CACCTTGGTGCAGACA	37	TRAV16_TRAJ22_ALSGTVAGFAR
1551	CACATAGCACGGCGTT	37	TRAV16_TRAJ22_ALSGTVAGFAR
1091	AGTGGGATCACATACG	37	TRAV16_TRAJ22_ALSGTVAGFAR
1082	AGTGAGGGTCGTCTTC	37	TRAV16_TRAJ22_ALSGTVAGFAR
645	ACTGAACAGGCAAAGA	37	TRAV16_TRAJ22_ALSGTVAGFAR
484	ACGATACTCGCTTAGA	37	TRAV16_TRAJ22_ALSGTVAGFAR
1565	CACATTTGTAAACCTC	38	TRAV8-2_TRAJ3_VVSERSSASKII
5594	TGGGAAGTCCAGGGCT	39	TRAV41_TRAJ56_AVRHSAPQAPGA
5455	TGCCAAATCGTTGCCT	39	TRAV41_TRAJ56_AVRHSAPQAPGA
4275	GGTGTTACACGGCGTT	39	TRAV41_TRAJ56_AVRHSAPQAPGA
3766	GCGCAGTTCGATCCCT	39	TRAV41_TRAJ56_AVRHSAPQAPGA
3663	GCATGATGTGGTCTCG	39	TRAV41_TRAJ56_AVRHSAPQAPGA
2884	CTCGAAACACTGCCAG	39	TRAV41_TRAJ56_AVRHSAPQAPGA
2543	CGTAGGCAGGTCGGAT	39	TRAV41_TRAJ56_AVRHSAPQAPGA
2489	CGGAGCTGTTCAGGCC	39	TRAV41_TRAJ56_AVRHSAPQAPGA
2404	CGCGTTTAGGCTAGGT	39	TRAV41_TRAJ56_AVRHSAPQAPGA
1670	CAGCAGCAGGATTCGG	39	TRAV41_TRAJ56_AVRHSAPQAPGA
753	ACTTTCAAGCAGGTCA	39	TRAV41_TRAJ56_AVRHSAPQAPGA
723	ACTTACTAGGTAGCCA	39	TRAV41_TRAJ56_AVRHSAPQAPGA
590	ACGGGCTGTACCATCA	39	TRAV41_TRAJ56_AVRHSAPQAPGA
6236	ACGAGGAAGAGTAATC	39	TRAV41_TRAJ56_AVRHSAPQAPGA
4553	GTGGGTCTCATCTGTT	40	TRAV12-1_TRAJ49_VVNPGNQFY
809	AGAGCTTTCGTTACGA	41	TRAV35_TRAJ40_AGQDSGTYKYI
1254	ATCTGCCCAAAGCAAT	42	TRBV11-1_TRBJ2-1_ASSHKPGQPDNEQF
4990	TCACGAAAGTTGTAGA	43	TRBV15_TRBJ1-2_ATSRSLGGVDYGYT
5932	TTGTAGGCAGGGTTAG	44	TRBV12-5_TRBJ1-5_ASGKDGNSNQPQH
10354	AGGGTGAAGTATCTCG	44	TRBV12-5_TRBJ1-5_ASGKDGNSNQPQH
243	AAGGTTCTCGAATGCT	44	TRBV12-5_TRBJ1-5_ASGKDGNSNQPQH
492	ACGATGTCACGCTTTC	44	TRBV12-5_TRBJ1-5_ASGKDGNSNQPQH
3481	GATCGCGAGCTGAAAT	45	TRBV27_TRBJ1-5_ASSALGEPQH
3721	GCGAGAAAGCTCAACT	46	TRBV27_TRBJ1-2_ASSSQHNYGYT
976	AGGCCGTTCAACTCTT	47	TRBV7-9_TRBJ2-3_ASSLAGRVPGDTQY
3479	GATCGATTCGGTCTAA	48	TRGV5P_TRGJP2_ATWGRHSD
3163	CTTAGGATCATTGCCC	48	TRGV5P_TRGJP2_ATWGRHSD
3568	GATTCAGTCAGGCAAG	48	TRGV5P_TRGJP2_ATWGRHSD
1013	AGGGTGACATTCGACA	48	TRGV5P_TRGJP2_ATWGRHSD
4277	GGTGTTATCAAACCAC	48	TRGV5P_TRGJP2_ATWGRHSD
5487	TGCGCAGCAATAGAGT	48	TRGV5P_TRGJP2_ATWGRHSD
4689	TAAGCGTGTGCTCTTC	49	TRGV3_TRGJP2_ATWDRHSD
2257	CGAACATGTTGTGGAG	49	TRGV3_TRGJP2_ATWDRHSD
3966	GGAATAATCATCACCC	49	TRGV3_TRGJP2_ATWDRHSD
4308	GTAACGTTCGGTCCGA	49	TRGV3_TRGJP2_ATWDRHSD
639	ACTATCTGTCTCTCGT	49	TRGV3_TRGJP2_ATWDRHSD
3751	GCGCAACGTGCTGTAT	49	TRGV3_TRGJP2_ATWDRHSD
97	AACCATGCACCAGGCT	49	TRGV3_TRGJP2_ATWDRHSD
1209	ATCCACCTCGTCCAGG	49	TRGV3_TRGJP2_ATWDRHSD
5158	TCGGGACGTAGAAGGA	49	TRGV3_TRGJP2_ATWDRHSD
523	ACGCCAGCAAAGGCGT	50	TRGV5_TRGJP2_ATWDRHSD
2359	CGATGGCAGGTGCTAG	50	TRGV5_TRGJP2_ATWDRHSD
5825	TTCTTAGCAAGGCTCC	51	TRGV2_TRGJP2_ATWDGHSD
2447	CGGACACAGATTACCC	51	TRGV2_TRGJP2_ATWDGHSD
815	AGAGTGGCAGGACCCT	51	TRGV2_TRGJP2_ATWDGHSD
5018	TCAGATGGTTCTGTTT	52	TRGV1_TRGJP2_ATWDRHSD
2462	CGGACGTAGCTTTGGT	52	TRGV1_TRGJP2_ATWDRHSD
926	AGCTCCTGTCGCTTCT	52	TRGV1_TRGJP2_ATWDRHSD
3499	GATCGTATCCGTTGCT	52	TRGV1_TRGJP2_ATWDRHSD

## Sheet: Shared TCRb clonotypes
Tissue Origin	Cell ID #	Cell Barcode	clone ID #	TCRβ chain	TCRα chain		No Cells in Clone
Lymph Node	1254	LN_ATCTGCCCAAAGCAAT	1	TRBV11-1_TRBJ2-1_ASSHKPGQPDNEQF			2
Tumour	1181	T_CTGTGCTCAGTCGATT	1	TRBV11-1_TRBJ2-1_ASSHKPGQPDNEQF	TRAV22_TRAJ42_AVRGSQGNLI
Tumour	1423	T_GCGCAGTCAGTCTTCC	2	TRBV15_TRBJ1-2_ATSRSLGGVDYGYT	TRAV29/DV5_TRAJ49_AVQRAGNQFY		2
Lymph Node	4990	LN_TCACGAAAGTTGTAGA	2	TRBV15_TRBJ1-2_ATSRSLGGVDYGYT
Lymph Node	243	LN_AAGGTTCTCGAATGCT	3	TRBV12-5_TRBJ1-5_ASGKDGNSNQPQH			5
Lymph Node	492	LN_ACGATGTCACGCTTTC	3	TRBV12-5_TRBJ1-5_ASGKDGNSNQPQH	TRAV30_TRAJ17_GTSGKAAGNKLT | TRAV23/DV6_TRAJ48_AGPRPGKLT
Lymph Node	10354	LN_AGGGTGAAGTATCTCG	3	TRBV12-5_TRBJ1-5_ASGKDGNSNQPQH	TRAV30_TRAJ17_GTSGKAAGNKLT | TRAV23/DV6_TRAJ48_AGPRPGKLT
Tumour	1742	T_TACCTTAGTGGCTCCA	3	TRBV12-5_TRBJ1-5_ASGKDGNSNQPQH	TRAV30_TRAJ17_GTSGKAAGNKLT
Lymph Node	5932	LN_TTGTAGGCAGGGTTAG	3	TRBV12-5_TRBJ1-5_ASGKDGNSNQPQH	TRAV30_TRAJ17_GTSGKAAGNKLT | TRAV23/DV6_TRAJ48_AGPRPGKLT
Tumour	782	T_CCCAATCTCATGTCTT	4	TRBV27_TRBJ1-5_ASSALGEPQH			2
Lymph Node	3481	LN_GATCGCGAGCTGAAAT	4	TRBV27_TRBJ1-5_ASSALGEPQH
Tumour	1552	T_GGGCACTTCAAAGACA	5	TRBV27_TRBJ1-2_ASSSQHNYGYT	TRAV9-2_TRAJ34_ALTGYNTDKLI		2
Lymph Node	3721	LN_GCGAGAAAGCTCAACT	5	TRBV27_TRBJ1-2_ASSSQHNYGYT
Tumour	658	T_CAGCTGGGTCTCTCTG	6	TRBV7-9_TRBJ2-3_ASSLAGRVPGDTQY	TRAV23/DV6_TRAJ48_AGPRPGKLT|TRAV30_TRAJ17_GTSGKAAGNKLT	TRGV4_TRGJ1_ASQKL_None[1]	10
Tumour	1921	T_TCTGAGACAAACAACA	6	TRBV7-9_TRBJ2-3_ASSLAGRVPGDTQY	TRAV23/DV6_TRAJ48_AGPRPGKLT|TRAV30_TRAJ17_GTSGKAAGNKLT
Tumour	1997	T_TGCCCATCATCTCCCA	6	TRBV7-9_TRBJ2-3_ASSLAGRVPGDTQY	TRAV23/DV6_TRAJ48_AGPRPGKLT| TRAV30_TRAJ17_GTSGKAAGNKLT
Tumour	207	T_ACGCCAGAGTGAACAT	6	TRBV7-9_TRBJ2-3_ASSLAGRVPGDTQY
Lymph Node	976	LN_AGGCCGTTCAACTCTT	6	TRBV7-9_TRBJ2-3_ASSLAGRVPGDTQY
Tumour	1314	T_GAGTCCGGTCTTGTCC	6	TRBV7-9_TRBJ2-3_ASSLAGRVPGDTQY		TRGV4_TRGJ1_ASQKL_None[1]
Tumour	163	T_ACATGGTGTCGCATCG	6	TRBV7-9_TRBJ2-3_ASSLAGRVPGDTQY
Tumour	2145	T_TTCTCCTTCTGCCAGG	6	TRBV7-9_TRBJ2-3_ASSLAGRVPGDTQY
Tumour	1724	T_TACACGAAGTATCTCG	6	TRBV7-9_TRBJ2-3_ASSLAGRVPGDTQY
Tumour	1804	T_TATGCCCGTGCACCAC	6	TRBV7-9_TRBJ2-3_ASSLAGRVPGDTQY
Lymph Node	4559	LN_GTGTGCGTCGGCTTGG	7	TRBV5-5_TRBJ2-1_ASSLAGTRAGEQF	TRAV24_TRAJ52_AFNAGGTSYGKLT		7
Lymph Node	4212	LN_GGGTCTGGTGCCTGTG	7	TRBV5-5_TRBJ2-1_ASSLAGTRAGEQF	TRAV24_TRAJ52_AFNAGGTSYGKLT
Tumour	1923	T_TCTGAGAGTGTGGTTT	7	TRBV5-5_TRBJ2-1_ASSLAGTRAGEQF	TRAV24_TRAJ52_AFNAGGTSYGKLT
Lymph Node	5759	LN_TTCCCAGTCCTTTCGG	7	TRBV5-5_TRBJ2-1_ASSLAGTRAGEQF	TRAV24_TRAJ52_AFNAGGTSYGKLT
Lymph Node	213	LN_AAGGAGCAGGGTGTTG	7	TRBV5-5_TRBJ2-1_ASSLAGTRAGEQF	TRAV24_TRAJ52_AFNAGGTSYGKLT
Lymph Node	3608	LN_GCACATATCCGCATAA	7	TRBV5-5_TRBJ2-1_ASSLAGTRAGEQF	TRAV24_TRAJ52_AFNAGGTSYGKLT
Lymph Node	1297	LN_ATGGGAGTCGATAGAA	7	TRBV5-5_TRBJ2-1_ASSLAGTRAGEQF	TRAV24_TRAJ52_AFNAGGTSYGKLT
